# Supplementary material for: Identifying high-confidence variants in human cytomegalovirus genomes sequenced from clinical samples
Source: Virus Evol. 2022 Dec 5;8(2):veac114. doi: 10.1093/ve/veac114 (PMC10120596; doi:10.1093/ve/veac114)
Supplement: veac114_Supp [file veac114_supp.zip]

Archive with 19 entries (19 files):
- suppl_data/Figure S1.tiff
- suppl_data/Figure S2 - Disrupted genes - HR.tiff
- suppl_data/Figure S3 - Mapping scores.jpg
- suppl_data/Figure S4 - SNV proportions.jpg
- suppl_data/Figure S5 - Genotyping of public datasets.jpg
- suppl_data/Figure S6 - Interstrain variability.jpg
- suppl_data/Figure S7 - UL20 tree - HR.tiff
- suppl_data/Table S1 - Barcode comparisons.xlsx
- suppl_data/Table S10 - Preproprocessing and reads in public datasets.xlsx
- suppl_data/Table S11 - Preproprocessing and SNVs in public datasets.xslx.xlsx
- suppl_data/Table S12 - Public genome sequences.xlsx
- suppl_data/Table S2 - Public datasets.xlsx
- suppl_data/Table S3 - Sequencing libraries and mapping.xlsx
- suppl_data/Table S4 - Preprocessing and reads.xlsx
- suppl_data/Table S5 - SNV detection comparison - Modified.xlsx
- suppl_data/Table S6 - Preprocessing and SNVs.xlsx
- suppl_data/Table S7 - SNVs in patient 1 with LoFreq.xlsx
- suppl_data/Table S8 - SNVs in patient 2 with LoFreq.xlsx
- suppl_data/Table S9 - SNVs in patient 3 with LoFreq.xlsx
