# Supplementary material for: Identifying high-confidence variants in human cytomegalovirus genomes sequenced from clinical samples
Source: Virus Evol. 2022 Dec 5;8(2):veac114. doi: 10.1093/ve/veac114 (PMC10120596; doi:10.1093/ve/veac114)
Supplement: veac114_Supp [file veac114_supp.zip › suppl_data/Table S1 - Barcode comparisons.xlsx]

## Sheet: Sheet1
Table S1. Pairwise comparisons showing the number of nucleotides differing between the 6 nt barcode sequences (Illumina) used in each run
RUN 1	Barcode number ID	33	34	35	36	37	38	39	40	41	42	43	44	45	46	47	48
Barcode number ID	Barcode nucleotide sequence	CGCCTG	GCCATG	AAAATG	TGTTGG	ATTCCG	AGCTAG	GTATAG	TCTGAG	TAGCGC	CGATTA	GCTGTA	ATTATA	GAATGA	TCGGGA	CTTCGA	TGCCGA
33	CGCCTG
34	GCCATG	3
35	AAAATG	4	3
36	TGTTGG	4	5	5
37	ATTCCG	4	5	4	4
38	AGCTAG	3	4	4	3	4
39	GTATAG	5	4	4	4	4	3
40	TCTGAG	5	4	5	3	4	4	4
41	TAGCGC	5	6	5	4	5	6	6	5
42	CGATTA	3	5	4	4	6	4	4	6	6
43	GCTGTA	5	3	5	5	5	6	5	3	6	4
44	ATTATA	5	4	3	5	3	5	5	5	6	4	3
45	GAATGA	6	5	4	4	6	5	3	6	4	3	4	5
46	TCGGGA	6	5	6	4	6	6	6	3	3	5	3	5	4
47	CTTCGA	5	6	6	5	3	6	5	5	4	4	4	3	4	4
48	TGCCGA	3	5	6	3	5	4	6	5	3	4	5	5	4	3	3
RUN 2	Barcode number ID	1	2	3	4	5	6	7	8	9	10	11	12	15	19	22
Barcode number ID	Barcode nucleotide sequence	CGTGAT	ACATCG	GCCTAA	TGGTCA	CACTGT	ATTGGC	GATCTG	TCAAGT	CTGATC	AAGCTA	GTAGCC	TACAAG	TGACAT	TTTCAC	CGTACG
1	CGTGAT
2	ACATCG	6
3	GCCTAA	5	4
4	TGGTCA	5	4	4
5	CACTGT	4	5	4	5
6	ATTGGC	4	5	6	6	5
7	GATCTG	5	5	5	6	5	5
8	TCAAGT	5	4	5	5	4	5	6
9	CTGATC	5	6	6	5	5	4	5	5
10	AAGCTA	6	5	5	4	5	5	3	6	4
11	GTAGCC	5	4	5	5	6	3	5	5	4	6
12	TACAAG	5	5	4	5	4	6	4	4	5	5	6
15	TGACAT	3	5	5	4	5	6	5	3	6	5	5	4
19	TTTCAC	4	6	5	5	6	3	4	5	4	5	4	4	3
22	CGTACG	3	4	6	4	5	5	4	5	4	6	5	4	5	5
RUN 3	Barcode number ID	1	2	3	4	5	6	7	8	9	11	12	15	19	22
Barcode number ID	Barcode nucleotide sequence	CGTGAT	ACATCG	GCCTAA	TGGTCA	CACTGT	ATTGGC	GATCTG	TCAAGT	CTGATC	GTAGCC	TACAAG	TGACAT	TTTCAC	CGTACG
1	CGTGAT
2	ACATCG	6
3	GCCTAA	5	4
4	TGGTCA	5	4	4
5	CACTGT	4	5	4	5
6	ATTGGC	4	5	6	6	5
7	GATCTG	5	5	5	6	5	5
8	TCAAGT	5	4	5	5	4	5	6
9	CTGATC	5	6	6	5	5	4	5	5
11	GTAGCC	5	4	5	5	6	3	5	5	4
12	TACAAG	5	5	4	5	4	6	4	4	5	6
15	TGACAT	3	5	5	4	5	6	5	3	6	5	4
19	TTTCAC	4	6	5	5	6	3	4	5	4	4	4	3
22	CGTACG	3	4	6	4	5	5	4	5	4	5	4	5	5
RUN 4	Barcode number ID	1	2	3	4	5	6	7	8	9	10	11	12	15	19	22
Barcode number ID	Barcode nucleotide sequence	CGTGAT	ACATCG	GCCTAA	TGGTCA	CACTGT	ATTGGC	GATCTG	TCAAGT	CTGATC	AAGCTA	GTAGCC	TACAAG	TGACAT	TTTCAC	CGTACG
1	CGTGAT
2	ACATCG	6
3	GCCTAA	5	4
4	TGGTCA	5	4	4
5	CACTGT	4	5	4	5
6	ATTGGC	4	5	6	6	5
7	GATCTG	5	5	5	6	5	5
8	TCAAGT	5	4	5	5	4	5	6
9	CTGATC	5	6	6	5	5	4	5	5
10	AAGCTA	6	5	5	4	5	5	3	6	4
11	GTAGCC	5	4	5	5	6	3	5	5	4	6
12	TACAAG	5	5	4	5	4	6	4	4	5	5	6
15	TGACAT	3	5	5	4	5	6	5	3	6	5	5	4
19	TTTCAC	4	6	5	5	6	3	4	5	4	5	4	4	3
22	CGTACG	3	4	6	4	5	5	4	5	4	6	5	4	5	5
