# Supplementary material for: Identifying high-confidence variants in human cytomegalovirus genomes sequenced from clinical samples
Source: Virus Evol. 2022 Dec 5;8(2):veac114. doi: 10.1093/ve/veac114 (PMC10120596; doi:10.1093/ve/veac114)
Supplement: veac114_Supp [file veac114_supp.zip › suppl_data/Table S10 - Preproprocessing and reads in public datasets.xlsx]

## Sheet: Sheet1
Table S10. Effects of preproprocessing on read numbers for selected public datasets
		Reads (no.)						Stepwise deletion (%)
Sample	Patient	Original	Depletion of human reads	Trim	Dedup1	Qual	Dedup2	Trim	Dedup1	Qual	Dedup2
ERR3014544	RTR2	3662230	3615342	3604074	2653274	2450388	750066	0.311672	26.3813	7.64663	69.3899
ERR3014559	RTR6	103704	47776	47326	47102	43712	40976	0.941896	0.473313	7.19715	6.25915
ERR3014533	HANChild4	3531858	3455474	3443134	3420314	3261260	2951356	0.357115	0.662768	4.65027	9.50258
ERR3014534	HANChild4	1356188	1254078	1250562	1167734	1128614	894324	0.280365	6.62326	3.35008	20.7591
ERR3014535	HANChild4	1304126	1217230	1210732	1199318	1147560	1068613	0.533835	0.942735	4.31562	6.87955
ERR1279038	Pat_G	1414416	126038	122092	93514	74266	52274	3.1308	23.4069	20.583	29.6125
ERR1279039	Pat_G	1194792	126992	122580	98410	76540	57724	3.47423	19.7177	22.2234	24.5832
ERR1279058	Pat_G	2423664	555266	547620	233780	198044	149477	1.377	57.3098	15.2862	24.5233
ERR1279060	Pat_G	2300926	546062	542684	205322	172366	126361	0.618611	62.1655	16.0509	26.6903
ERR1279061	Pat_G	1814492	381896	376394	154234	130458	98454	1.44071	59.0233	15.4155	24.532
