# Supplementary material for: Identifying high-confidence variants in human cytomegalovirus genomes sequenced from clinical samples
Source: Virus Evol. 2022 Dec 5;8(2):veac114. doi: 10.1093/ve/veac114 (PMC10120596; doi:10.1093/ve/veac114)
Supplement: veac114_Supp [file veac114_supp.zip › suppl_data/Table S11 - Preproprocessing and SNVs in public datasets.xslx.xlsx]

## Sheet: Sheet1
Table S11. Effects of preproprocessing on SNV numbers in public datasets
		LoFreq SNVs (no.)					VarDict SNVs (no.)					Coverage depth (reads/nt)
Sample	Patient	Trim	Dedup1	Qual	Dedup2	Cov>9	Trim	Dedup1	Qual	Dedup2	Cov>9	Average
ERR3014544	RTR2	2180	2039	1714	860	390	5984	5886	6275	1007	268	700.858
ERR3014559	RTR6	1298	1293	1255	1231	1000	917	913	940	929	735	50.6095
ERR3014533	HANChild4	165	166	160	124	95	6668	6673	7240	6370	343	3283.59
ERR3014534	HANChild4	116	69	82	15	1	2823	2498	1729	803	2	1320.5
ERR3014535	HANChild4	41	34	39	27	11	1965	1910	1431	1152	23	1840.57
ERR1279038	Pat_G	2325	2223	2087	1980	1819	1793	1739	1671	1630	1363	34.8386
ERR1279039	Pat_G	2332	2246	2104	2020	1916	1854	1784	1730	1688	1469	36.8155
ERR1279058	Pat_G	753	787	541	532	35	1069	838	456	404	28	186.75
ERR1279060	Pat_G	400	159	91	35	0	470	223	97	42	0	0
ERR1279061	Pat_G	319	134	67	34	1	319	134	55	24	1	122
