# Supplementary material for: Identifying high-confidence variants in human cytomegalovirus genomes sequenced from clinical samples
Source: Virus Evol. 2022 Dec 5;8(2):veac114. doi: 10.1093/ve/veac114 (PMC10120596; doi:10.1093/ve/veac114)
Supplement: veac114_Supp [file veac114_supp.zip › suppl_data/Table S12 - Public genome sequences.xlsx]

## Sheet: Genome sequences
Table S12. Public HCMV genome sequences used for Figure S6
Accession no.	Strain
AY446894	Merlin
FJ527563	AD169
GQ221973	HAN13
GQ221974	3157
GQ221975	JP
GQ396662	HAN38
GQ396663	HAN20
GQ466044	3301
GU179288	U8
GU179289	VR1814
GU179290	U11
GU179291	AF1
HQ380895	JHC
JX512197	6397
JX512198	Davis
JX512199	HAN1
JX512200	HAN2
JX512201	HAN3
JX512202	HAN8
JX512203	HAN12
JX512204	HAN16
JX512205	HAN19
JX512206	HAN22
JX512207	HAN28
JX512208	HAN31
KC519319	BE/9/2010
KC519320	BE/10/2010
KC519321	BE/11/2010
KC519322	BE/21/2010
KC519323	BE/27/2010
KF021605	TR
KF297339	TB40/E
KJ361946	2CEN2
KJ361947	2CEN5
KJ361948	2CEN15
KJ361949	2CEN30
KJ361950	HAN11
KJ361951	HAN21
KJ361952	HAN27
KJ361953	HAN30
KJ361954	HAN32
KJ361955	HAN33
KJ361956	HAN36
KJ361957	HAN39
KJ361958	HAN40
KJ361959	PAV1
KJ361960	PAV4
KJ361961	PAV5
KJ361962	PAV6
KJ361963	PAV7
KJ361964	PAV8
KJ361965	PAV11
KJ361966	PAV12
KJ361967	PAV23
KJ361968	PAV24
KJ361969	PAV25
KJ361970	PAV26
KJ361971	UKNEQAS1
KJ426589	HAN
KJ872539	PAV16
KJ872540	PAV18
KJ872541	PAV20
KJ872542	PAV21
KP745633	BE/45/2011
KP745634	BE/32/2010
KP745635	BE/5/2012
KP745636	BE/7/2011
KP745637	BE/9/2011
KP745638	BE/15/2010
KP745639	BE/10/2011
KP745640	BE/22/2010
KP745641	BE/31/2011
KP745642	CZ/1/2012
KP745643	CZ/2/2012
KP745644	BE/31/2010
KP745645	BE/13/2010
KP745646	BE/8/2012
KP745647	BE/18/2010
KP745648	BE/8/2011
KP745649	BE/10/2012
KP745650	BE/1/2011
KP745651	BE/9/2012
KP745652	BE/2/2011
KP745653	BE/22/2011
KP745654	BE/19/2011
KP745655	BE/3/2010
KP745656	BE/2/2013
KP745657	BE/13/2011
KP745658	BE/14/2012
KP745659	BE/3/2011
KP745660	BE/6/2011
KP745661	BE/33/2010
KP745662	BE/20/2010
KP745663	BE/5/2010
KP745664	CZ/2/2013
KP745665	BE/16/2012
KP745666	BE/7/2012
KP745667	BE/5/2011
KP745668	BE/18/2011
KP745669	BE/28/2011
KP745670	BE/30/2011
KP745671	BE/14/2011
KP745672	BE/29/2011
KP745673	BE/42/2011
KP745674	BE/33/2011
KP745675	BE/23/2011
KP745676	BE/28/2010
KP745677	BE/1/2010
KP745678	BE/25/2010
KP745679	BE/24/2010
KP745680	BE/11/2012
KP745681	BE/43/2011
KP745682	BE/46/2011
KP745683	BE/12/2011
KP745684	BE/11/2011
KP745686	BE/39/2011
KP745687	BE/36/2011
KP745688	BE/12/2012
KP745689	BE/17/2011
KP745690	BE/34/2011
KP745691	CZ/1/2013
KP745692	BE/3/2012
KP745693	BE/15/2012
KP745694	BE/12/2010
KP745695	BE/6/2012
KP745696	BE/27/2011
KP745697	BE/23/2010
KP745698	BE/20/2011
KP745699	BE/1/2012
KP745700	BE/4/2011
KP745701	BE/6/2010
KP745702	BE/21/2011
KP745703	BE/26/2011
KP745704	BE/32/2011
KP745705	BE/38/2011
KP745706	BE/41/2011
KP745707	BE/13/2012
KP745708	BE/8/2010
KP745709	BE/48/2011
KP745710	BE/2/2012
KP745711	BE/24/2011
KP745712	BE/19/2010
KP745713	BE/35/2011
KP745714	BE/29/2010
KP745715	BE/44/2011
KP745716	BE/16/2010
KP745717	BE/2/2010
KP745718	CZ/1/2011
KP745719	BE/26/2010
KP745720	BE/15/2011
KP745721	BE/14/2010
KP745722	BE/40/2011
KP745723	BE/37/2011
KP745724	BE/4/2012
KP745725	BE/49/2011
KP745726	BE/30/2010
KP745727	BE/17/2010
KP745728	BE/4/2010
KR534196	JER847
KR534197	JER851
KR534198	JER893
KR534199	JER1070
KR534200	JER1289
KR534201	JER2002
KR534202	JER2282
KR534203	JER3230
KR534204	JER3855
KR534205	JER4035
KR534206	JER4041
KR534207	JER4053
KR534208	JER4559
KR534209	JER4755
KR534210	JER5268
KR534211	JER5409
KR534212	JER5550
KR534213	JER5695
KT634296	UKNEQAS2
KT726940	NL/Rot1/Urine/2012
KT726941	NL/Rot2/Urine/2012
KT726942	NL/Rot3/Nasal/2012
KT726943	NL/Rot4/Nasal/2012
KT726944	NL/Rot5/Urine/2012
KT726945	NL/Rot6/Nasal/2012
KT726946	NL/Rot7/Urine/2012
KT726947	UK/Lon1/Blood/2013
KT726948	UK/Lon2/Blood/2013
KT726949	UK/Lon6/Urine/2011
KT726950	UK/Lon7/Urine/2011
KT726951	UK/Lon8/Urine/2012
KT726952	UK/Lon3/Plasma/2012
KT726953	UK/Lon9/Urine/2012
KT726954	UK/Lon4/Bile/2011
KT726955	UK/Lon5/Blood/2010
KT959235	DB
KU550087	NAN1LA
KU550088	NAN2LA
KU550089	NAN4LA
KU550090	NANU
KY123649	HANChild4
KY123650	HANRTR2
KY123651	HANRTR4
KY123652	HANRTR5
KY123653	HANSCTR4
KY490061	PAV31
KY490062	PAV32
KY490063	PRA1
KY490064	PRA2
KY490065	PRA3
KY490066	PRA4
KY490067	PRA5
KY490068	PRA6
KY490069	PRA7
KY490070	PRA8
KY490071	HANChild1
KY490072	HANChild2&3
KY490073	HANRTR1A
KY490074	HANRTR1B
KY490075	HANRTR6
KY490076	HANRTR8
KY490077	HANRTR9
KY490078	HANRTR10
KY490079	HANSCTR1A
KY490080	HANSCTR1B
KY490081	HANSCTR2
KY490082	HANSCTR8
KY490083	HANSCTR9
KY490084	HANSCTR10
KY490085	HANSCTR11A
KY490086	HANSCTR11B
KY490087	HANSCTR12
KY490088	HANSCTR13
MF084223	LON1
MF084224	HER1
MK290742	LUS193
MK290743	LUS248
MK290744	LUS283
MK422176	LUS243
MN274568	Ig-KG-H2
MT044476	GLA-SOT1
MT044477	GLA-SOT4
MT044478	HAN-SOT1
MT044479	HAN-SOT5
MT044480	SYD-SCT2
MT044481	GLA-SOT2
MT044482	GLA-SOT3
MT044483	HAN-SOT3
MT044484	HAN-SOT4
MT044485	SYD-SCT1
MT070138	P4
MT070139	P6
MT070140	P10
MT070141	P14
MT070142	P15
MW197154	P-083
MW197155	P-225
MW197156	P-226
MW197157	P-232
LR131270	Pat_A
LR131940	Pat_C
LR131941	Pat_D
LR131942	Pat_E
LR131943	Pat_F
LR131944	Pat_G
LR131945	Pat_H
LR131946	Pat_K
