# Supplementary material for: Identifying high-confidence variants in human cytomegalovirus genomes sequenced from clinical samples
Source: Virus Evol. 2022 Dec 5;8(2):veac114. doi: 10.1093/ve/veac114 (PMC10120596; doi:10.1093/ve/veac114)
Supplement: veac114_Supp [file veac114_supp.zip › suppl_data/Table S2 - Public datasets.xlsx]

## Sheet: Table S1
Table S2. Public datasets used
Dataset	Accession no.	Patient	Clinical condition	Reference
ERR3014544	KY123650	RTR2	Renal transplant patient	Suárez et al. (2019a)
ERR3014559	KY490075	RTR6	Renal transplant patient	Suárez et al. (2019a)
ERR3014533	KY123649	HANChild4	Congenital infection	Hage et al. (2017)
ERR3014534	KY123649	HANChild4	Congenital infection	Hage et al. (2017)
ERR3014535	KY123649	HANChild4	Congenital infection	Hage et al. (2017)
ERR1279038	LR131944	Pat_G	Kostmann syndrome patient	Houldcroft et al. (2016)
ERR1279039	LR131944	Pat_G	Kostmann syndrome patient	Houldcroft et al. (2016)
ERR1279058	LR131944	Pat_G	Kostmann syndrome patient	Houldcroft et al. (2016)
ERR1279060	LR131944	Pat_G	Kostmann syndrome patient	Houldcroft et al. (2016)
ERR1279061	LR131944	Pat_G	Kostmann syndrome patient	Houldcroft et al. (2016)
