# Supplementary material for: Identifying high-confidence variants in human cytomegalovirus genomes sequenced from clinical samples
Source: Virus Evol. 2022 Dec 5;8(2):veac114. doi: 10.1093/ve/veac114 (PMC10120596; doi:10.1093/ve/veac114)
Supplement: veac114_Supp [file veac114_supp.zip › suppl_data/Table S3 - Sequencing libraries and mapping.xlsx]

## Sheet: Table S2
Table S3. Information on sequencing libraries and read mapping for the cohort
Sequencing library information
Patient	1							2															3
Sample	Saliva	Saliva	Urine	Saliva	Urine	Saliva	Urine	Blood	Saliva	Urine	Saliva	Saliva	Saliva	Saliva	Urine	Urine	Urine	Urine	Saliva	Urine	Saliva	Urine	Blood	Saliva	Saliva	Saliva	Saliva	Urine	Urine	Urine	Urine	Blood	Saliva	Urine	Saliva	Urine
Dataset	S1_0M	S1_3M	U1_3M	S1_6M	U1_6M	S1_12M	U1_12M	B2_0M	S2_0M	U2_0M	S2_3M_R1	S2_3M_R2	S2_3M_R3	S2_3M_R4	U2_3M_R1	U2_3M_R2	U2_3M_R3	U2_3M_R4	S2_6M	U2_6M	S2_12M	U2_12M	B3_0M	S3_0M_R1	S3_0M_R2	S3_0M_R3	S3_0M_R4	U3_0M_R1	U3_0M_R2	U3_0M_R3	U3_0M_R4	B3_3M	S3_3M	U3_3M	S3_6M	U3_6M
ENA accession no.	Pending	Pending	Pending	Pending	Pending	Pending	Pending	Pending	Pending	Pending	Pending	Pending	Pending	Pending	Pending	Pending	Pending	Pending	Pending	Pending	Pending	Pending	Pending	Pending	Pending	Pending	Pending	Pending	Pending	Pending	Pending	Pending	Pending	Pending	Pending	Pending
HCMV load (IU/ml)	1000000000	NE	4000000	NE	2800000	NE	960000	27000	240000000	6900000	7200000000	7200000000	7200000000	7200000000	8400000	8400000	8400000	8400000	NE	410000	NE	1500	84000	240000000	240000000	240000000	240000000	5200000	5200000	5200000	5200000	220	NE	2300000	NE	6200000
IU per sequencing library	200000000	NE	560224	NE	392157	NE	134454	5400	48000000	966387	1440000000	1440000000	1440000000	1440000000	1.17647e+06	1.17647e+06	1.17647e+06	1.17647e+06	NE	57423	NE	210.084	16800	48000000	48000000	48000000	48000000	728291	728291	728291	728291	44	NE	322129	NE	868347
Pre-enrichment PCR cycles (no.)	18	18	18	18	18	18	18	18	18	18	18	18	18	18	18	18	18	18	18	18	18	18	18	18	18	18	18	18	18	18	18	18	18	18	18	18
Post-enrichment PCR cycles (no.)	8	8	14	16	12	21	12	20	10	10	5	5	5	5	7	7	7	7	13	11	17	19	20	10	10	10	10	7	7	7	7	19	13	22	17	16
Total trimmed reads (no.)	2375432	1874648	2122112	2687442	1931350	1435028	2769714	1104746	1975570	2147600	3054122	3635340	3163378	3542470	2374006	2717416	2995194	3268878	2823004	4316790	1690510	3004864	716738	3342798	3088942	3464948	2351538	2663688	1913342	2771330	3768778	21306	3628242	3342264	784402	4156390
Read mapping information (HCMV strain Merlin reference sequence)
HCMV reads (no.)	2171583	1668907	1794237	2426395	1612615	1023235	2481574	986726	1747929	1926596	2725800	3249478	2841538	3250024	2170223	2478825	2765971	2965695	2500720	3788858	1424178	2663313	663603	3109627	2869491	3228442	2172496	2485180	1784772	2572560	3533123	5813	3389588	3011451	498953	3820212
HCMV reads (%)	91	89	84	90	83	71	89	89	88	89	89	89	89	91	91	91	92	90	88	87	84	88	92	93	92	93	92	93	93	92	93	27	93	90	63	91
Coverage depth (total reads/nt)	2216	1756	1889	2556	1694	1081	2583	1045	1838	2019	3322	3879	3393	3257	2640	3041	3189	3039	2644	3920	1498	2736	700	3824	3521	3833	2275	3013	2199	2905	3662	6	3571	3144	528	3897
Coverage depth (unique fragment reads/nt)	1642	807	442	36	336	2	381	149	446	1026	2569	2993	2637	2588	1773	2021	2150	1449	1520	414	19	11	82	1390	1408	1515	240	1263	1073	1384	2457	3	561	93	15	219
Coverage total/unique (clonality)	1.34	2.17	4.27	71	5.04	540.5	6.77	7.01	4.12	1.96	1.29	1.29	1.28	1.25	1.48	1.5	1.48	2.09	1.73	9.46	78.84	248.72	8.53	2.75	2.5	2.53	9.47	2.38	2.04	2.09	1.49	2	6.36	33.8	35.2	17.79
Minimum coverage depth (total reads/nt	1	1	1	1	1	1	1	1	1	1	1	1	2	1	1	1	1	1	1	1	1	1	1	1	1	1	1	1	1	1	1	1	1	1	1	1
Maximum coverage depth (total reads/nt)	4268	5156	20506	6659	11692	33735	7061	2511	4718	4407	6362	7602	6610	6917	9818	10975	12941	6776	6385	12367	5156	37441	1701	8560	7744	6641	4489	11835	7732	10854	7403	49	7277	22047	1652	15870
NE, not estimated
