# Supplementary material for: Identifying high-confidence variants in human cytomegalovirus genomes sequenced from clinical samples
Source: Virus Evol. 2022 Dec 5;8(2):veac114. doi: 10.1093/ve/veac114 (PMC10120596; doi:10.1093/ve/veac114)
Supplement: veac114_Supp [file veac114_supp.zip › suppl_data/Table S4 - Preprocessing and reads.xlsx]

## Sheet: Purged
Table S4. Effects of preprocessing on read numbers for the cohort
Patient	Dataset	Reads (no.)						Stepwise depletion (%)				Coverage depth (reads/nt)
		Original	Human depleted	Trim	Dedup1	Qual	Dedup2	Trim	Dedup1	Qual	Dedup2
1	S1_0M	2437196	2375466	2375456	2323080	2201512	1952557	0.00042097	2.20488	5.23305	11.3084	1839.13
	S1_3M	1884584	1874664	1874654	1727620	1601948	950086	0.000533429	7.84326	7.27428	40.6918	919.688
	U1_3M	2205802	2122162	2122120	2016720	1819854	631811	0.00197911	4.96673	9.76169	65.2823	571.461
	S1_6M	2697768	2687486	2687450	1976472	1837918	49833	0.00133954	26.4555	7.01017	97.2886	47.9405
	U1_6M	1960310	1931614	1931356	1810002	1615034	477414	0.0133567	6.28336	10.7717	70.4394	434.933
	S1_12M	2539934	1435260	1435068	1063356	982094	1955	0.0133774	25.902	7.64203	99.8009	2.73008
	U1_12M	2835780	2769734	2769722	2060728	1923144	475359	0.000433255	25.598	6.67648	75.2822	460.121
2	S2_0M	1988100	1975596	1975578	1693736	1565232	555657	0.000911117	14.2663	7.58701	64.5	540.449
	U2_0M	2221278	2147628	2147614	2030158	1887316	1244345	0.000651882	5.46914	7.036	34.068	1194.87
	S2_3M_R1	3112374	3054136	3054126	3052346	2895284	2770108	0.000327425	0.0582818	5.14562	4.32344	2585.3
	S2_3M_R2	3710400	3635362	3635354	3630822	3461976	3290095	0.000220061	0.124665	4.65035	4.96482	3047.13
	S2_3M_R3	3229950	3163402	3163396	3159998	3009470	2863749	0.000189669	0.107416	4.76355	4.84208	2652.11
	S2_3M_R4	3567782	3542540	3542512	3509730	3392100	3153224	0.000790393	0.925389	3.35154	7.04213	2906.58
	U2_3M_R1	2426786	2374020	2374020	2368534	2221912	1901556	0	0.231085	6.19041	14.418	1748.57
	U2_3M_R2	2777452	2717458	2717452	2713994	2506636	2125925	0.000220795	0.127252	7.64033	15.1881	1942.78
	U2_3M_R3	3066080	2995216	2995210	2958944	2836762	2397067	0.000200319	1.2108	4.12924	15.4999	2179.95
	U2_3M_R4	3334838	3268990	3268888	3088348	2981530	1845377	0.00312023	5.52298	3.45874	38.1064	1693.54
	S2_6M	2877832	2823118	2823024	2737730	2601852	1878288	0.00332965	3.02137	4.96316	27.8096	1812.89
	U2_6M	4351274	4316894	4316802	3314762	3163350	561513	0.00213116	23.2126	4.56781	82.2494	532.487
	S2_12M	2238548	1690630	1690574	1339452	1233130	28071	0.00331237	20.7694	7.93772	97.7236	26.3043
	U2_12M	3042826	3005176	3004888	1979552	1805182	13226	0.00958347	34.1223	8.80856	99.2673	11.2725
3	S3_0M_R1	3448556	3342830	3342814	3298186	3137638	1468818	0.000478636	1.33504	4.86777	53.1871	1449.78
	S3_0M_R2	3208566	3088974	3088958	3053364	2879624	1473862	0.000517971	1.1523	5.69012	48.8176	1432.83
	S3_0M_R3	3599722	3464980	3464974	3320648	3182610	1587508	0.000173161	4.16528	4.15696	50.1193	1548.39
	S3_0M_R4	2423242	2351570	2351550	1747236	1617164	297069	0.000850496	25.6985	7.44444	81.6302	290.221
	U3_0M_R1	2704236	2663702	2663692	2637864	2520296	1340083	0.000375417	0.969632	4.45694	46.8283	1279.04
	U3_0M_R2	1937386	1913354	1913350	1908744	1788264	1107414	0.000209057	0.24073	6.312	38.0732	1040.28
	U3_0M_R3	2841690	2771362	2771358	2666776	2544724	1538415	0.000144333	3.77367	4.57676	39.5449	1402.82
	U3_0M_R4	3809458	3768832	3768804	3694926	3549198	2905995	0.000742936	1.96025	3.944	18.1225	2758.22
	S3_3M	3768972	3628260	3628256	3078012	2936070	686460	0.000110246	15.1655	4.61148	76.6198	680.822
	U3_3M	3370192	3342574	3342274	2550802	2356928	132902	0.00897512	23.6806	7.60051	94.3612	122.92
	S3_6M	2184904	784576	784448	670054	635360	20613	0.0163145	14.5827	5.17779	96.7557	19.7308
	U3_6M	4229328	4156526	4156406	2952258	2777616	291187	0.00288703	28.9709	5.91554	89.5167	261.599
Average coverage depth calculated after the Dedup2 step
