# Supplementary material for: Identifying high-confidence variants in human cytomegalovirus genomes sequenced from clinical samples
Source: Virus Evol. 2022 Dec 5;8(2):veac114. doi: 10.1093/ve/veac114 (PMC10120596; doi:10.1093/ve/veac114)
Supplement: veac114_Supp [file veac114_supp.zip › suppl_data/Table S5 - SNV detection comparison - Modified.xlsx]

## Sheet: region
Table S5. SNVs detected in a representative genomic region using different methods.
Genome	Position	Bam-readcount										VarDict with default parameters											VarDict with minimum of 2 reads in each direction											LoFreq
		ref_base	depth	A_count	A_avg_num_mismatches_as_fraction	C_count	C_avg_num_mismatches_as_fraction	G_count	G_avg_num_mismatches_as_fraction	T_count	T_avg_num_mismatches_as_fraction	Ref	Alt	Depth	AltDepth	RefFwdReads	RefRevReads	AltFwdReads	AltRevReads	Genotype	AF	VarType	Ref_filtered	Alt_filtered	Depth_filtered	AltDepth_filtered	RefFwdReads_filtered	RefRevReads_filtered	AltFwdReads_filtered	AltRevReads_filtered	Genotype_filtered	AF_filtered	VarType_filtered	REFERENCE	VARIANT	QUALITY	FILTER	DEPTH	FREQUENCY
S2_3M_R4	19901	T	3496	0	0	4	0.01	8	0.02	3484	0
S2_3M_R4	19902	C	3532	1	0.01	3527	0	3	0.02	0	0
S2_3M_R4	19903	C	3541	6	0.03	3534	0	0	0	1	0.01
S2_3M_R4	19904	C	3549	1	0.03	3546	0	2	0.02	0	0
S2_3M_R4	19905	G	3536	10	0.01	0	0	3522	0	4	0.03	G	A	2953	6	1505	1439	3	3	G/A	0.002	SNV	G	A	2953	6	1505	1439	3	3	G/A	0.002	SNV
S2_3M_R4	19906	C	3532	0	0	3531	0	0	0	0	0
S2_3M_R4	19907	A	3527	3508	0	16	0.01	2	0.01	0	0
S2_3M_R4	19908	T	3527	1	0	3	0.03	11	0.02	3511	0
S2_3M_R4	19909	T	3522	1	0.02	1	0.02	7	0.02	3512	0
S2_3M_R4	19910	T	3523	1	0.02	1	0.02	6	0.01	3515	0
S2_3M_R4	19911	G	3537	2	0.02	0	0	3529	0	5	0.02
S2_3M_R4	19912	C	3546	5	0.03	3535	0	0	0	5	0.03	C	T	2965	3	1488	1468	2	1	C/T	0.001	SNV
S2_3M_R4	19913	C	3547	2	0.02	3543	0	1	0.07	1	0.01
S2_3M_R4	19914	C	3560	7	0.02	3547	0	1	0.08	5	0.02
S2_3M_R4	19915	G	3566	1	0.05	0	0	3561	0	3	0.03
S2_3M_R4	19916	T	3543	1	0	2	0.02	1	0.01	3539	0
S2_3M_R4	19917	C	3553	1	0.01	3551	0	0	0	1	0
S2_3M_R4	19918	T	3555	0	0	1	0.03	5	0.01	3549	0
S2_3M_R4	19919	A	3559	3545	0	2	0.02	0	0	12	0.01	A	T	2977	7	1477	1491	4	3	A/T	0.0024	SNV	A	T	2977	7	1477	1491	4	3	A/T	0.0024	SNV	A	T	77	PASS	3270	0.003058
S2_3M_R4	19920	C	3557	1	0	3554	0	0	0	2	0.01
S2_3M_R4	19921	G	3547	2	0.04	1	0.03	3543	0	1	0
S2_3M_R4	19922	A	3523	3507	0	14	0.01	2	0.01	0	0
S2_3M_R4	19923	T	3528	0	0	1	0.02	6	0.02	3521	0
S2_3M_R4	19924	G	3529	2	0.02	0	0	3523	0	4	0.02
S2_3M_R4	19925	T	3522	0	0	2	0.02	2	0.02	3517	0
S2_3M_R4	19926	G	3523	5	0.01	0	0	3509	0	9	0.02	G	A	2951	4	1449	1490	3	1	G/A	0.0014	SNV
S2_3M_R4	19927	C	3515	5	0.03	3501	0	0	0	7	0.02	C	T	2941	6	1447	1484	2	4	C/T	0.002	SNV	C	T	2941	6	1447	1484	2	4	C/T	0.002	SNV
S2_3M_R4	19928	G	3524	5	0.01	1	0.01	3515	0	3	0.03
S2_3M_R4	19929	T	3527	2	0.01	2	0.03	6	0.03	3515	0
S2_3M_R4	19930	T	3530	2	0.03	1	0.03	7	0.02	3520	0
SNVs detected by VarDict with default parameters are highlighted in light orange. SNVs also detected by VarDict with a minimum of 2 reads in each direction are highlighted in mid-orange. SNVs also detected by LoFreq are highlighted in dark orange. SNVs not detected are shown as blank cells.
To interpret VarDict results refer to the github repository of the Java version of this tool (https://github.com/AstraZeneca-NGS/VarDictJava).
