# Supplementary material for: Identifying high-confidence variants in human cytomegalovirus genomes sequenced from clinical samples
Source: Virus Evol. 2022 Dec 5;8(2):veac114. doi: 10.1093/ve/veac114 (PMC10120596; doi:10.1093/ve/veac114)
Supplement: veac114_Supp [file veac114_supp.zip › suppl_data/Table S6 - Preprocessing and SNVs.xlsx]

## Sheet: Sheet1
Table S6. Effects of preproprocessing on SNV numbers for the cohort
Patient	Dataset	LoFreq SNVs (no.)					VarDict SNVs (no.)					Coverage depth (reads/nt)
		Trim	Dedup1	Qual	Dedup2	Cov>9	Trim	Dedup1	Qual	Dedup2	Cov>9
1	S1_0M	100	108	162	129	64	5652	5613	6018	4755	94	2037.87
	S1_3M	156	156	216	108	36	4004	3942	4178	1515	27	953.37
	U1_3M	107	80	98	16	6	2247	2209	2896	906	92	4259.1
	S1_6M	905	946	1331	116	0	7227	7074	8167	39	0	0
	U1_6M	187	131	147	16	2	2100	2033	2494	483	13	2697.69
	S1_12M	675	663	781	1	0	713	744	1032	12	0	0
	U1_12M	790	637	918	120	7	10214	9876	10953	1189	3	478.333
2	S2_0M	169	195	303	72	6	4483	4356	4722	631	2	597.5
	U2_0M	150	161	260	175	54	5650	5509	6212	3034	59	1411.49
	S2_3M_R1	4	4	19	20	18	1925	1923	4127	3963	52	2828.15
	S2_3M_R2	7	7	31	32	31	2746	2748	5896	5721	134	3384.25
	S2_3M_R3	6	6	23	22	22	2405	2404	4663	4483	75	2951.65
	S2_3M_R4	73	77	144	126	121	9708	9743	11425	10690	642	3363.55
	U2_3M_R1	8	8	30	28	22	1776	1774	3436	2958	107	3659.44
	U2_3M_R2	5	5	17	18	17	1420	1420	3214	2813	101	4034.12
	U2_3M_R3	4	4	35	28	25	3269	3250	5418	4669	281	4753.02
	U2_3M_R4	81	80	142	47	33	9818	9671	11698	5550	115	1992.63
	S2_6M	92	86	166	82	31	5872	5865	6714	4048	85	2074.42
	U2_6M	1337	1181	1825	137	26	14123	14724	18153	1921	23	526.826
	S2_12M	405	409	474	25	0	2161	2008	2216	12	0	0
	U2_12M	2057	1944	2222	337	48	5651	5170	6020	449	86	30.2326
3	S3_0M_R1	9	11	97	66	14	3149	3137	6930	2216	18	1501.67
	S3_0M_R2	11	10	90	38	6	2550	2529	5648	1856	11	1518.45
	S3_0M_R3	11	11	96	28	12	3871	3781	7646	2349	13	1596.31
	S3_0M_R4	738	538	858	97	4	7215	6834	7325	491	0	0
	U3_0M_R1	15	15	75	27	20	3051	3044	5763	3152	67	2892.97
	U3_0M_R2	4	3	30	9	4	1382	1380	2958	1494	11	2467.36
	U3_0M_R3	13	12	55	16	16	3971	3920	6216	3777	95	3144.4
	U3_0M_R4	85	90	158	123	117	10121	10189	12493	1033	589	2948.32
	S3_3M	583	555	972	114	7	10643	10864	13242	1285	1	729
	U3_3M	965	902	1127	122	4	7698	7627	9350	279	4	804
	S3_6M	283	288	299	13	0	487	427	366	5	0	0
	U3_6M	2012	1701	2558	124	3	16055	16128	19170	1260	1	228
All	Total	12047	11024	15759	2432	776	173357	171916	226759	79038	2801
Average coverage depth calculated after the Cov>9 step
