# Supplementary material for: Identifying high-confidence variants in human cytomegalovirus genomes sequenced from clinical samples
Source: Virus Evol. 2022 Dec 5;8(2):veac114. doi: 10.1093/ve/veac114 (PMC10120596; doi:10.1093/ve/veac114)
Supplement: veac114_Supp [file veac114_supp.zip › suppl_data/Table S7 - SNVs in patient 1 with LoFreq.xlsx]

## Sheet: Patient 1
Table S7. Percentages of SNVs detected using LoFreq in datasets from patient 1
Location	S1_0M	S1_3M	U1_3M	S1_6M	U1_6M	S1_12M	U1_12M
1325	0.74
2739	5	5.6166
5910		5.1222
5977		6.9476
5987		6.5389
6034		7.545
6098		7.3908
6175		3.5891
6257		3.7349
6271		3.2374
6312		3.2413
6315		3.2491
6325		3.1439
6327		3.1138
6343		2.6838
6378		1.8661
6380		2.4202
6395		2.1277
7772		1.1834
7781		1.757
7865		2.6774
7962		2.8571
15027	0.4442
17295							2.2676
19217	0.4288
19576	0.6325
19991	0.5508
19992	0.7353
26161	0.4748
28003	0.719
33117			0.4955
37808	0.5329
48541	0.5638
52677	0.5266
55241	0.4685
64227	4.4131	7.5926	6.3758		4.2857		6.1644
65776	0.399
67330	0.4747
68081	2.0013	1.7433
68369	0.6086
68929	0.6101
73391	0.8371
75614	0.5233
81495	0.5515
89483	4.2235	8.2312
89672	9.0551	14.4928					13.3333
89678	14.9819	13.1687					16.7598
89681	4
89690	2.8626
89693	5.5046
89719	5.1325						10.6145
89721	4.5	5.2846
89732	7.1197	5.5556					7.1429
89735	5.836	4.6512					10.5263
90918	0.655
92515					3.7879
94197	12.5
94207			19.1906
97413	0.5734
98115	1.0799
99751	0.5969
114758	0.468
115840	0.5777
117597	0.681
119724	0.605
121325	0.6261
127457	0.6757
133300	0.6655
139807		1.3587
143086	0.4955
143283	0.4405
152191			0.4505
154135	0.5734
159060	3.4132	2.3088
160730	0.8118
167316			0.3215
169729		1.5576
177558		1.5083
178880	0.5062
188966	0.7121	2.381
189876		2.193
190973		1.2107
192636	0.5214
193706	0.5283
194345	3.0395
197655			0.5612
206993	0.6753
210093	0.5335
210294	0.5405
210393	0.4852
214894	0.5071
225824	0.4897
227339	0.6394
229256	0.6215
230153	0.6289
231505	0.7391
