# Supplementary material for: Identifying high-confidence variants in human cytomegalovirus genomes sequenced from clinical samples
Source: Virus Evol. 2022 Dec 5;8(2):veac114. doi: 10.1093/ve/veac114 (PMC10120596; doi:10.1093/ve/veac114)
Supplement: veac114_Supp [file veac114_supp.zip › suppl_data/Table S8 - SNVs in patient 2 with LoFreq.xlsx]

## Sheet: Sheet1
Table S8. Percentages of SNVs detected using LoFreq in datasets from patient 2
Location	S2_0M	U2_0M	S2_3M_R1	S2_3M_R2	S2_3M_R3	S2_3M_R4	U2_3M_R1	U2_3M_R2	U2_3M_R3	U2_3M_R4	U2_6M	S2_6M	S2_12M	U2_12M
1984				0.4064
2592				0.5632
5526											1.9608
7009								1.0922
9671						0.5862
11242		1.2777
12592		0.7806
12798												0.5152
13122				0.376
13287						0.2812
13833		0.668
14243		0.7618
14256		0.7018
15215		0.6536
17612		0.6255
17728		0.8142
17801		0.613
17805		0.7639
18850		0.9061
18983											1.848
21285						0.361
21876						0.3298
21920						0.4531
23147												0.5418
25757			0.495
26716		0.9346
26847		0.8755
27494						0.3935
29331									0.6347	0.806
29410						0.3948
30189				0.3974
30220				0.3611
30516		0.7584
30632		1.125
31227										0.5988
32510				1.185	1.1597		1.3667	0.9844
33100														45.4545
33370														52.381
34394									0.3447
35588				0.4259
35707										0.6188
35880						0.3463
35935						0.4047
36565										0.4096
37080						0.473
37514										0.6914
37961					0.3903
38926						0.3531
39092						0.3836
39249						0.3544
39277									0.2888
39560		0.9852
39839												0.6906
40364										0.7035
40391						0.3273
40440		0.8239	0.3858					0.4067
40744		1.2295
42542				0.3328
42986						0.3352
43272						0.3547
44214						0.4246
44538										0.7143
45283						0.3376
45469						0.3137
45648		0.9259
45828		0.9901
45924		0.7882
45930		0.6993
46191					0.4023
46935						0.388
47658		1.0256
48102		0.9278		0.3476
52853				0.3913
53431												0.6882
53905						0.3728
53952						0.3785
54066						0.3664
55025				0.3394		0.3691
56208						0.4483
56615						0.4707
56726						0.5589
57167						0.4492
57285						0.41
57932					0.4134
58522						0.3719
58617						0.3309
58641						0.3298
58678						0.3377
60043									0.6353
61695												1.0129
61942						0.305
62005														61.5385
62477			0.463
64682					0.3931
64856							0.3779
65231							0.544	0.4098
65354						0.4179				0.5605
65751									0.3446
66341												0.5599
66861						0.4203
67505										0.8362
67596		1.0436
67737		1.0288
68252										0.7388
68751										0.5598
69131				0.3748
69514						0.4295
71035					0.5019
71043							0.4221
72388							0.6094	0.4982	0.4495	1.0292
73216				0.3127
73269						0.3699
73327						0.2758
73379						0.2885
73393												0.489
73400						0.2899
73706						0.3307
74517					0.4374
76615						0.3449
76812									0.3147
77661										0.5741
78313						0.3574
78592						0.3316
79382										0.5
82120					0.4666
85184				0.351								2.6578
85742									0.4462
85872					0.4025	0.3398
85964						0.3398
86557						0.5461
86677						0.335
87040						0.4072
87491					0.551		0.5017	0.435		0.7925
89843	14.0244	15
89849	15.1163	16.7235										9.2332
89852			0.9291	1.9006			1.6334		1.7004
89855					0.7299			0.9913	0.8668
89864	4.2169
89903	7.1429	5.8252
89906	5.2632	4.6296			0.8678		1.0898		1.0251
90167												0.6849
90288						0.3766
91112												0.7855
92538				0.5296
94052														80
94060														80
94064														80
94087														81.25
94104														81.25
94128														75
94141														81.25
94145														75
94218														76
94249														84.6154
94250														91.6667
94261														86.6667
94382			6.0241	7.265	5.2632		5.3179	5.7143	5.8045
94386								3.7175
94392						11.5979		6.4136
94507														50
95003											4.2553			60.5263
95042											6.0484			78.7234
95146											3.7313			79.0698
95156											2.9954			82.2222
95194											2.9228			63.8298
95386											2.6764			73.8095
95448						0.4127
95486											2.1834			73.3333
95645											3.2258			87.8788
95671											2.4876			67.6471
95706											2.4336			80.6452
95733														64.7059
95745														71.4286
95748														68.5714
95761														70.9677
95765														64.5161
95796														72.4138
95809														70.3704
95827														73.913
95846														72.7273
95855										0.8929
95884														68.1818
95933									0.5718
97538			0.8644		0.9594
97562											2.267
98056		1.1236
99587			0.7243	0.9287	0.8666	0.8146	1.1198	0.6582	1.1377	1.5493	2.6565	1.2838
101298				0.3021
101584							0.343
101673		5.9913
104182						0.4381
104349				0.4187
106023						0.549
106073										0.815
106240						0.3851
106745		1.1811
106932			0.3796
109089		1.0608
109255		1.0638
110289			0.475
110502						0.5931
110937										0.7396
111318												0.58
113447						0.3483
113526				0.4161
113922		1.0651
115132		0.8065
115209		0.8239
115312		1.0764
115313		0.863
116157										0.6897
116854												0.7184
117252						0.3769
117428							0.6787	0.4696	0.3742
119225						0.3356
119910							0.3224
119914							0.3502
119915							0.3498
119981						0.3446
120000										0.5074
120789										0.5949
121022			0.3992
123433						0.3804
124523						0.397
125845										1.1939
126443						0.3587
126581						0.4923
128505			0.4322
129071						0.3344
130524										0.6035
131730						0.3901
131981						0.4065
132451					0.4272
133560				0.3504
133635		0.8222
133695		0.8239
134077						0.4259
134680						0.4114			0.5126
135521												0.6489
136237									0.3504
138664						0.3923
139595												0.6589
141060										0.6997
141305						0.2927
141655							1.0292	0.9785	1.2311		3.4014
141667							1.0662		0.922
141849						0.4246
141906			2.2472	1.5348	1.4763	1.6898						2.2918
142716									0.3063
142775										0.6119
142908								0.3151
144165									0.2543
144355									0.2664
144654				0.3873
144743							0.3509
144748						0.3339
144770						0.4263
145170												0.6569
145820						0.4865
147713						0.4181
148609						0.5612
148943						0.447
149025				0.3647		0.3711
149661			0.4836				0.3234
149890				0.4568
150065						0.4527
150538	2.71		2.2822		2.3561				1.4423
151056						0.4101
151564														71.4286
151655														62.5
151682														73.3333
151710							0.426
153151										0.5359
153776				0.3233
153840						0.3648
154274						0.3629
154562												0.6127
154585						0.2768
154660											2.0367
154724						0.425
156565										0.9276
159456												0.668
160661						2.0349
161751						0.389
161757								0.3227
161789						0.4954
161856						0.3215
162750						0.4066
162930			0.4409
163788						0.6516
164343						0.3502
165285						0.3548
165639						0.4487
166074			0.4378
167188									0.3032
167632														71.4286
167818						0.3926
167837						0.3869
168306		1.0148
168524						0.3967
169547						0.5995
171788						0.6699						0.6916
172010						0.402
174295										0.8772
174960											8.913			75
175027											14.1577			81.0811
175218											24.6704			83.5821
175379										1.3812	14.3418			76
175390										1.0368	13.1213			76
175391											12.8405			72
175414											10.6212			80.9524
179281		1.0453
181858												3.2401
182456												0.5865
184947		1.6884					1.5571	0.7666	1.1091	1.7555	2.0325
184991						0.425
185812				0.4135
186120						0.4778
186593											2.3758
187294					0.4143
188227						0.4178
188812						0.3295
189505				0.361
190749											2.2541
190796			0.3654
191479		0.6477
192189						0.3991
193209				0.398
193362										0.8214
193907												0.5171
193908		0.5865
194136				0.3235
198296						0.3965
198824												0.4769
198895												0.4823
199946						0.3959
199997						0.4667
200708		0.9494
201299						0.5464
203728						0.4275
206090												0.6834
207638						0.7167
207956														38.0952
210231			0.5123		1.0783	0.5547
213128		0.7375
214065												0.86
215020							0.4392
215058						0.3081
216368												0.5838
216797												0.5498
216831						0.3302
216937					0.3704
217086						0.4932
219151		0.7605
219935					0.363
220101		0.7048
221457						0.3785
223047						0.4433
223875						0.4558
223918		0.817
226615		0.8664
227540								0.6415
229929												0.5831
232484		0.6818
