# Supplementary material for: Identifying high-confidence variants in human cytomegalovirus genomes sequenced from clinical samples
Source: Virus Evol. 2022 Dec 5;8(2):veac114. doi: 10.1093/ve/veac114 (PMC10120596; doi:10.1093/ve/veac114)
Supplement: veac114_Supp [file veac114_supp.zip › suppl_data/Table S9 - SNVs in patient 3 with LoFreq.xlsx]

## Sheet: Sheet1
Table S9. Percentages of SNVs detected using LoFreq in datasets from patient 3
Location	S3_0M_R1	S3_0M_R2	S3_0M_R3	S3_0M_R4	S3_3M	S3_6M	U3_0M_R1	U3_0M_R2	U3_0M_R3	U3_0M_R4	U3_3M	U3_6M
1032								8.6142
1038							7.2797
1123	11.9658				10.9091		8.0247
9847										0.4354
12252										0.7716
14495										0.3873
14519										0.4425
14520										0.3826
14571										0.3658
16293					1.6275
16294					1.4414
17725	0.8106	0.9852	1.0726
17921										0.3977
18297										0.5271
19886										0.4117
20199										0.5045
20365							0.4121
21243										0.5329
21763										0.475
28897										0.5535
29027										0.358
29053		1.1586								0.9043
29380										0.4794
30755							0.3785
32381	1.5306
32463		1.6423							2.32
32475			2.3116				1.9846		1.5499
33233										0.4706
33327										0.4854
33365										0.4375
35892										0.4399
36726							0.501
36770	0.9285
37581									0.5096
39062										0.4135
39593										0.4036
39848										0.5474
40216		0.7937
40396									0.3992	0.7848
41993	0.8658	0.9106	1.2382							0.7828
45429									0.3662
45579										0.4299
45787										0.4348
48181										0.4529
48185										0.4892
49564										0.4963
51924										0.4948
52309												5.2863
52797										0.4708
57729										0.5184
60321										0.397
60449										0.4486
61315							0.3691
61336							0.4073
61528							0.3467
63220							0.5853
63489										0.3937
64453										0.5551
64757									0.4937
64875										0.6385
65182										0.6765
65679										0.3748
67454										0.463
69743										0.4083
71669									0.431
72340							0.8846		0.7521
72430										0.4703
73201									0.3316
73447									0.3152
76957			0.6661
77060									0.5004
78003										0.4612
78138										0.4682
79808										0.4127
82762										0.5172
86751										1.832
87448										0.6459
88069										0.4475
89797				6.422
89800				9.7345				1.3966		1.4978
89806				10.9244
89809			1.9435
89863				5.8333
91799										0.5553
94348	5.2045						4.6045	3.2967	4.931	5.6
94352							2.6119		5.9748
94358	13.3621				21.2598
94403											5.0746
94588					4.918
95704												4.0486
96288										0.4701
97610	2.6743		2.6412
99554	0.8021						0.8352		0.7663
100666											8.9286
100667											8.8496
100730											9.2593
102406										0.4717
102664										0.5495
103601									0.4036
103833										0.5341
104379								0.5164
106618			0.6325
111717										0.6006
112036										0.484
112254										0.5155
115950									0.4698
117378										0.4689
117630										0.4013
118733										0.4936
119871							0.4419
119878										0.6467
121474										0.4653
125046										0.5048
125057	0.9174
126861										0.4777
127114										0.5912
128125	0.7166
128762										0.396
129637							0.3488
131526										0.4186
132586	0.6369
136193										0.5044
137036										0.4261
141080			0.7348
141263										0.5389
141377										0.5333
144190										0.416
144270										0.485
144289										0.5283
144705										0.5196
146454										0.5131
147764							0.5187
150473					2.1825
150634	0.6541
153602										0.4173
153784							0.509
154299										0.5319
154671										0.3922
154971										0.409
155339										0.438
155690										0.5523
160174										0.4302
160817										0.6335
161218	0.8547
162542										0.4087
162780										0.401
162851												4.7826
163391							0.6749
164995										0.5136
167630										0.4431
168599										0.5245
179691										0.4566
180027										0.4202
185473										0.404
189154			0.7589
189885										0.4272
190102			0.8097				0.6253			0.6984
190608										0.387
191898			0.6983
197478		0.831
197547										0.4643
198010										0.676
198753										0.3875
199244										0.4125
200947										0.5877
201990										0.3657
202729										0.3791
203341			0.7033
206262										0.5866
209048										0.3799
209842					1.7953					0.6037
213543										0.6153
214471										0.4719
215979										0.3676
216442										0.3807
216650										0.3636
219527										0.4981
230805										0.4309
230924										0.4218
232268										0.5533
